# Supplementary material for: Characteristics and Clinical Predictors of Chlamydia trachomatis Infections Sustained by LGV Serovars Among Men Who Have Sex with Men
Source: Microorganisms. 2026 Jan 23;14(2):262. doi: 10.3390/microorganisms14020262 (PMC12943210; doi:10.3390/microorganisms14020262)
Supplement: Supplementary file 1 [file microorganisms-14-00262-s001.zip]

Archive with 1 entries (1 files):
- microorganisms-4007586-supplementary.pdf
